# Supplementary material for: The Accumulation of Health-Promoting Nutrients from Representative Organs across Multiple Developmental Stages in Orange Chinese Cabbage
Source: Plants (Basel). 2023 May 26;12(11):2120. doi: 10.3390/plants12112120 (PMC10255399; doi:10.3390/plants12112120)
Supplement: Supplementary file 1 [file plants-12-02120-s001.zip › Supplementary Tables.xlsx]

## Sheet: Table S1
Table S1. Comparison of agronomic traits of 9 Chinese cabbage lines.
Trait	14S23	14S837	15S1094	20S530	27-2	18BC6	18BC15	19CF7	19CF13
L*	37.96±0.88d	40.98±0.36c	46.09±0.06a	36.11±0.05de	42.74±0.03b	30.86±0.12g	36.02±0.15e	31.92±0.39f	36.66±0.13d
a*	-12.67±0.11b	-13.01±0.08c	-16.22±0.09f	-12.69±0.08b	-16.22±0.11f	-13.74±0.13d	-12.37±0.03a	-14.28±0.05e	-12.41±0.09a
b*	17.55±0.13h	20.66±0.16d	28.19±0.14a	16.85±0.07i	27.39±0.05b	19.76±0.04e	18.90±0.10f	21.91±0.23c	18.33±0.07g
CCI	-19.01±0.38e	-15.37±0.22c	-12.48±0.01a	-20.85±0.19g	-13.85±0.09b	-22.53±0.30h	-18.17±0.20d	-20.42±0.06f	-18.47±0.19d
MOSS (Brix %)	1.45±0.06e	2.00±0.08c	2.37±0.10b	2.27±0.13b	1.77±0.10d	2.60±0.08a	2.02±0.19c	1.40±0.08e	1.67±0.10d
MLSS (Brix %)	4.70±0.14d	5.25±0.13b	3.30±0.18e	5.00±0.18c	5.62±0.10a	5.07±0.10bc	5.77±0.05a	5.00±0.08c	5.72±0.17a
MSV	48.97±1.04ab	37.60±0.51e	25.30±1.63g	49.12±0.26a	41.72±0.74c	33.42±0.39f	41.05±0.78c	38.90±0.67d	47.85±0.57b
NOL	9.00±0.82f	12.00±00.82de	10.75±0.96e	14.75±0.96b	14.00±0.82bc	12.75±1.71cd	13.75±0.96bc	14.00±0.82bc	17.00±0.82a
PH (cm)	44.47±0.48e	46.05±1.05d	38.72±0.31f	51.00±0.73c	45.67±0.33d	37.67±0.56g	60.47±1.08b	61.40±0.29ab	61.50±0.44a
MOLW (cm)	14.30±0.37i	21.47±0.17h	25.57±0.36e	23.27±0.39g	32.02±0.34b	24.05±0.34f	29.65±0.29c	27.42±0.30d	32.77±0.22a
MOLL (cm)	36.95±0.37g	46.32±0.33e	37.37±0.22g	47.70±0.55d	51.37±0.30b	40.47±0.92f	61.70±0.37a	50.80±0.47bc	50.55±0.42c
MOLA (cm2)	275.96±2.96h	519.25±0.85d	451.57±0.75f	286.58±0.88g	526.31±0.64c	231.31±0.51i	599.52±0.68b	643.84±0.42a	472.72±1.01e
LHGW (kg)	1.63±0.01g	3.52±0.02e	1.21±0.01i	2.58±0.04f	4.02±0.01d	1.53±0.03h	4.53±0.03b	4.13±0.01c	6.14±0.02a
LHNW (kg)	1.36±0.05g	2.59±0.05e	0.98±0.01i	1.92±0.03f	3.05±0.05d	1.01±0.10h	3.86±0.03b	3.82±0.05c	5.05±0.01a
RW (g)	47.00±0.01cd	19.80±0.02d	44.75±0.02cd	41.75±0.01cd	88.50±0.03ab	57.25±0.03bc	82.50±0.02ab	68.25±0.02abc	90.75±0.01a
ML (cm)	8.42±0.28ef	8.67±0.17e	7.75±0.24g	8.52±0.33ef	10.08±0.06c	10.40±0.26b	9.12±0.17d	8.25±0.13f	14.52±0.17a
MW (cm)	5.05±0.13e	7.37±0.26a	5.70±0.22d	3.06±0.25f	6.27±0.17c	5.32±0.17e	6.25±0.24c	6.00±0.18c	6.93±0.12b
MT (cm)	0.55±0.13ab	0.42±0.13abcd	0.40±0.08bcd	0.35±0.03cd	0.33±0.05d	0.48±0.10abc	0.45±0.06abcd	0.45±0.13abcd	0.56±0.07a
CSL (cm)	3.67±0.27f	6.57±0.22b	4.75±0.50e	5.67±0.17d	5.55±0.24d	3.32±0.17f	7.20±0.26a	6.17±0.28c	5.53±0.13d
LHH (cm)	35.95±0.99e	40.37±0.28d	29.62±0.49g	41.42±0.38c	31.77±0.22f	31.77±0.41f	53.25±0.24a	51.60±0.32b	42.10±0.52c
LHW (cm)	14.77±0.22e	18.10±0.82d	18.92±2.73cd	23.45±1.58a	23.87±2.41a	20.77±0.22bc	21.07±0.17b	20.02±0.22bcd	25.47±0.17a
HR	2.43±0.06a	2.23±0.10b	1.58±0.19d	1.77±0.10c	1.34±0.15e	1.52±0.01d	2.52±0.02b	2.57±0.04a	1.65±0.03cd
Note: The date represent means ± standard deviation (SD) values. Values within a column followed by different lowercase are significantly difference at 0.05 level by Duncan's multiple range test.

## Sheet: Table S2
Table S2. Percentage of variance obtained for all principal component analyses (PC) of the four species of Chinese cabbage (14S23, 15S1094, 20S530, 18BC6).
sample	colorBy	PC1	PC2	PC3	PC4	PC5	PC6	PC7	PC8	PC9	PC10	PC11	PC12
M1	14S23	0.247168	0.281851	0.0968083	-0.432642	0.0545054	0.219215	-0.091193	-0.643905	0.354309	0.0707361	0.0871588	-0.225445
M2	14S23	0.247133	0.315593	0.00356625	-0.282477	0.34937	-0.302611	-0.518764	0.344905	0.0447732	0.0806749	0.121591	0.366763
M3	14S23	0.24709	0.24209	0.250176	-0.517008	-0.245422	-0.137377	0.483856	0.302981	-0.292989	-0.110035	-0.16674	-0.14029
M4	15S1094	0.404385	-0.305403	-0.31304	-0.0755675	-0.12874	0.0873209	0.101601	0.0587985	0.0607812	0.716347	-0.256091	0.138158
M5	15S1094	0.404369	-0.320986	-0.306678	-0.0531779	-0.139495	-0.0130172	-0.0430495	0.217819	0.095056	-0.264049	0.613812	-0.334851
M6	15S1094	0.404402	-0.208452	-0.251125	0.0485708	0.386379	-0.159883	0.146805	-0.31874	-0.179441	-0.478816	-0.357924	0.200032
M7	20S530	0.25666	0.337429	-0.0039342	0.474821	-0.237363	-0.574047	-0.0525143	-0.0623606	0.216784	0.0658149	-0.190969	-0.338352
M8	20S530	0.256668	0.368745	-0.0945328	0.278168	0.143239	0.664877	-0.0467693	0.360526	0.0875298	-0.142464	-0.248809	-0.165004
M9	20S530	0.256645	0.338873	0.0281229	0.309021	-0.247511	0.126461	0.21497	-0.235159	-0.284323	0.0566627	0.442724	0.513997
M10	18BC6	0.207005	-0.301463	0.467462	0.0228479	-0.413579	0.085913	-0.158897	0.0785105	0.440248	-0.279052	-0.17823	0.365966
M11	18BC6	0.207026	-0.193129	0.588157	0.22921	0.550052	-0.0342287	0.301269	0.0693831	0.0901987	0.229433	0.213135	-0.125968
M12	18BC6	0.207043	-0.172491	0.314206	0.0587157	-0.133008	0.109567	-0.536242	-0.148277	-0.635797	0.07676	-0.0882501	-0.260868

## Sheet: Table S3
Table S3. The primer sequences used for examination in this study.
Primers name	Gene ID	Forward primer sequence (5'-3')	Reverse primer sequence (5'-3')
BrPIF1	BraA07g000720.3C	ACCCATCATAGGGGAAGAAGA	CGGAGGTGACCTGATTCGAG
BrHY5-1	BraA10g026880.3C	AAGCGATGAGGAGATACGGC	CGTTGCTTGTGTCTGGTCCT
BrHY5-2	BraA02g003870.3C	GTACCGGAGTTCGGAGGAGA	TCCTTAACAACCTCTTTAGCCG
BrDET1	BraA03g027150.3C	TGTAGATGGTGGGGTAGGAAGA	AGTTGTTCGAGAGCGTGGAC
BrBCH	BraA08g009810.3C	TCAATCCAGAGAGATGGCCT	GCGATTGCTACCACATTCTCAA
BrGGPPS1	BraA01g002000.3C	CACAAGGTTTACGGCGAGGA	GTCCAACCCTTCGCTGCTTA
BrVDE	BraA06g005700.3C	TGTTGTAGCTTGCGCGTTTC	GGCACTCGGTTTCATCTGGA
BrDXS2	BraA01g021140.3C	AGATGCCGACAATGAGGCAA	TACAGCCATTCCTAAGCCAGC
GAPDH	GO0048316	TAACTGCCTTGCTCCACTTGC	CGGTGCTGCTGGGAATGAT
BrPSY1	BraA10g022730.3C	CTAATCCAGACCCGATGACCAC	CCTGCATGACTTGCTACTACGC
BrPDS	BraA08g023090.3C	GCCGCTGACCAAAGCAAGGC	GGCCGACATGGTTCACAGTCTGG
BrZISO	BraA06g007670.3C	CCAGACGCAGACAATCCATCT	CATTAACATCGCCACCTCCG
BrZDS	BraA05g040310.3C	CCTGATGGAGCAATGAAAGA	GCGAATAGGGAGAATATGGTA
BrZEP	BraA09g009220.3C	AACTCCCTTCTGCTACTCAATCA	GCTCGACGCTTTCTTAACCC
BrLCYE	BraA10g014920.3C	TGGTACATCCTGCAACAGGC	CCACATCCATTTTGGAAGGCG
BrCCD4	BraA01g010560.3C	GATTCAACATCATTCACGCTATC	CGATCTTCACCTTCTCCACCA
BrCYP79B2	BraA03g061220.3C	ATCCTGTCGCCGCCTTTAAC	CTACTTCACCGTCGGGTAAA
BrCYP79F1	BraA06g012350.3C	CTCCTGGACCACCAGGAT	CTCGAGCGATCTCGTCAG
BrIGMT1	BraA07g015340.3C	TTTGATGGCCGTGAGACTAG	ATCCACAAACATATCTCCGGC
